# Supplementary material for: Selective Noradrenaline Depletion in the Neocortex and Hippocampus Induces Working Memory Deficits and Regional Occurrence of Pathological Proteins
Source: Biology (Basel). 2023 Sep 21;12(9):1264. doi: 10.3390/biology12091264 (PMC10526041; doi:10.3390/biology12091264)
Supplement: Supplementary file 1 [file biology-12-01264-s001.zip]

Archive with 23 entries (23 files):
- Fig. 5 Panel A.tif
- Fig. 5 PAnel D.tif
- Fig. 6 Panel A.tif
- Fig.6 Panel D.tif
- gapdh for TAU HC.tif
- GAPDH for TDP-43 CX gel 1.tif
- GAPDH for TDP-43 CX gel 2.tif
- GAPDH FOR TDP43 HC.tif
- GAPDH x TAU CX gel 1.tif
- gapdh x TAU CX gel 2.tif
- Loading order for western blots Cortex and Hipp.pdf
- p TAU HC.tif
- pTAU CX gel 1.tif
- pTAU CX gel 2.tif
- pTDP CX gel 2.tif
- pTDP43 CX gel 1.tif
- pTDP43 HC.tif
- TAU HC.tif
- TDP CX gel 1.tif
- TDP43 CX gel 2.tif
- TDP43 HC.tif
- Total Tau CX gel 1.tif
- Total TAU CX gel 2.tif
